# Supplementary material for: Starch Degradation and Sucrose Accumulation of Lily Bulbs after Cold Storage
Source: Int J Mol Sci. 2022 Apr 14;23(8):4366. doi: 10.3390/ijms23084366 (PMC9029042; doi:10.3390/ijms23084366)
Supplement: Supplementary file 1 [file ijms-23-04366-s001.zip]

Archive with 1 entries (1 files):
- ijms-1678689-supplementary.pdf
